# Supplementary material for: Blood Group Antigen Combinations and COVID-19: Complexity, Associations and Possible Clinical Relevance
Source: Life (Basel). 2026 Jun 22;16(6):1038. doi: 10.3390/life16061038 (PMC13300998; doi:10.3390/life16061038)
Supplement: Supplementary file 1 [file life-16-01038-s001.zip]

Archive with 1 entries (1 files):
- life-4305197-supplementary.pdf
